# Supplementary material for: Overexpression of BnaA10.WRKY75 Decreases Cadmium and Salt Tolerance via Increasing ROS Accumulation in Arabidopsis and Brassica napus L
Source: Int J Mol Sci. 2024 Jul 22;25(14):8002. doi: 10.3390/ijms25148002 (PMC11276826; doi:10.3390/ijms25148002)
Supplement: Supplementary file 1 [file ijms-25-08002-s001.zip]

Archive with 1 entries (1 files):
- ijms-3114458-supplementary.pdf
